# Supplementary material for: Spatial and temporal distribution of population in urban agglomerations changes in China
Source: Sci Rep. 2022 May 18;12:8315. doi: 10.1038/s41598-022-12274-6 (PMC9117294; doi:10.1038/s41598-022-12274-6)
Supplement: Supplementary file 1 — Supplementary Information. [file 41598_2022_12274_MOESM1_ESM.zip]

Archive with 5 entries (4 files):
- Supplementary material/
- Supplementary material/Data in Brief.xls
- Supplementary material/Population gravity center of BTHAU.mxd
- Supplementary material/模拟城市.mxd
- Supplementary material/模拟城市群.mxd
