# Supplementary material for: Spatial and temporal distribution of population in urban agglomerations changes in China
Source: Sci Rep. 2022 May 18;12:8315. doi: 10.1038/s41598-022-12274-6 (PMC9117294; doi:10.1038/s41598-022-12274-6)
Supplement: Supplementary file 1 — Supplementary Information. [file 41598_2022_12274_MOESM1_ESM.zip › Supplementary material/Data in Brief.xls]

## Sheet: 一个中心
地区	Beijing	Tianjin	Baoding	Tangshan	Shijiazhuang	Langfang	Qinghuangdao	Zhangjiakou	Chengde	Cangzhou	Hengshui	Xingtai	Handan	总人口规模	中心城市	非中心城市	中心城市占比	非中心城市占比
2005	1443.24	857.279	100.118	297.933	220.712	76.4082	76.7706	86.3008	45.9402	49.3727	44.8396	57.8703	139.98	3496.77	1443.24	2053.53	0.412736	0.587264
2006	1486.76	773.761	102.97	300.063	227.746	76.8987	78.2607	90.8993	46.466	49.9698	45.6106	64.5309	143.749	3487.69	1486.76	2000.92	0.426289	0.573711
2007	1533.45	916.082	102.469	302.383	235	78.2315	79.3304	93.3209	48.4996	58.1849	43.7704	65.4947	142.792	3699.01	1533.45	2165.56	0.414557	0.585443
2008	1590.05	994.074	102.796	310.425	239.222	80.7092	93.4504	93.8786	50.8201	59.9842	48.3861	66.3103	136.471	3866.58	1590.05	2276.53	0.411229	0.588771
2009	1650.49	856.376	104.807	306.261	245.441	82.0691	113.071	94.4592	52.5949	59.4322	44.4998	68.3705	133.314	3811.19	1650.49	2160.7	0.433065	0.566935
2010	1781.54	1076.15	111.191	307.262	243.328	86.8011	98.9898	101.55	58.7631	62.127	46.0805	74.0009	141.424	4189.22	1781.54	2407.67	0.425269	0.574731
2011	1911.51	1230.86	116.09	307.621	289.231	100.151	95.5615	108.672	63.8848	59.8798	54.0499	90.6005	158.6	4586.72	1911.51	2675.21	0.416749	0.583251
2012	1964.89	1277.92	117.34	308.8	294.775	84.1892	106.889	106.689	64.4425	60.3601	54.9305	91.2354	145.364	4677.83	1964.89	2712.94	0.420043	0.579957
2013	2009.39	1317.98	107	302.999	379.74	81.9997	107.64	108.63	58.9999	61.67	56.29	86.9996	159.98	4839.32	2009.39	2829.93	0.415222	0.584778
2014	2053.89	1358.05	119.683	328.339	464.696	86.75	108.384	110.565	65.2907	62.981	57.6513	92.1988	174.589	5083.07	2053.89	3029.18	0.404065	0.595935
2015	2161.06	1531.88	283.033	355.08	470.881	91.4906	161.065	125.93	65.5203	68.3185	58.9094	93.08	175.463	5641.71	2161.06	3480.65	0.38305	0.61695
2016	2171.71	1554.53	284.8	356.979	476.32	85.7165	164.423	149.394	65.5797	70.5375	94.9198	94.191	356.15	5925.25	2171.71	3753.55	0.366517	0.633483
2017	2171.8	1555.64	302.191	359.212	485.695	94.9682	165.88	172.858	66.7915	71.7514	96.0681	97.1335	357.664	5997.66	2171.8	3825.86	0.362108	0.637892
2018	2162.45	1558.24	303.879	362.402	493.737	98.2508	165.881	173.864	76.1333	72.9599	97.2204	92.8361	358.859	6016.71	2162.45	3854.26	0.359408	0.640592
			179.996

## Sheet: Sheet1
	Total population size (ten thousand people)	Population size of central cities	Population size peripheral cities	The ratio of central cities(%)	The percentage of peripheral cities(%)
Year
2005	3496.77	1443.24	2053.53	0.4127	0.5873
2006	3487.69	1486.76	2000.92	0.4263	0.5737
2007	3699.01	1533.45	2165.56	0.4146	0.5854
2008	3866.58	1590.05	2276.53	0.4112	0.5888
2009	3811.19	1650.49	2160.7	0.4331	0.5669
2010	4189.22	1781.54	2407.67	0.4253	0.5747
2011	4586.72	1911.51	2675.21	0.4167	0.5833
2012	4677.83	1964.89	2712.94	0.42	0.58
2013	4839.32	2009.39	2829.93	0.4152	0.5848
2014	5083.07	2053.89	3029.18	0.4041	0.5959
2015	5641.71	2161.05	3480.65	0.383	0.617
2016	5925.25	2171.71	3753.55	0.3665	0.6335
2017	5997.66	2171.8	3825.86	0.3621	0.6379
2018	6016.71	2162.45	3854.26	0.3594	0.6406

## Sheet: 两个中心
地区	Beijing	Tianjin	Baoding	Tangshan	Shijiazhuang	Langfang	Qinghuangdao	Zhangjiakou	Chengde	Cangzhou	Hengshui	Xingtai	Handan	总人口规模	中心城市	非中心城市	中心城市占比	非中心城市占比
2005人口	1443.24	857.279	100.118	297.933	220.712	76.4082	76.7706	86.3008	45.9402	49.3727	44.8396	57.8703	139.98	3496.77	2300.52	1196.25	0.657899	0.342101
2006人口	1486.76	773.761	102.97	300.063	227.746	76.8987	78.2607	90.8993	46.466	49.9698	45.6106	64.5309	143.749	3487.69	2260.52	1227.16	0.648144	0.351856
2007人口	1533.45	916.082	102.469	302.383	235	78.2315	79.3304	93.3209	48.4996	58.1849	43.7704	65.4947	142.792	3699.01	2449.53	1249.48	0.662213	0.337787
2008人口	1590.05	994.074	102.796	310.425	239.222	80.7092	93.4504	93.8786	50.8201	59.9842	48.3861	66.3103	136.471	3866.58	2584.12	1282.45	0.668323	0.331677
2009人口	1650.49	856.376	104.807	306.261	245.441	82.0691	113.071	94.4592	52.5949	59.4322	44.4998	68.3705	133.314	3811.19	2506.87	1304.32	0.657765	0.342235
2010人口	1781.54	1076.15	111.191	307.262	243.328	86.8011	98.9898	101.55	58.7631	62.127	46.0805	74.0009	141.424	4189.22	2857.7	1331.52	0.682156	0.317844
2011人口	1911.51	1230.86	116.09	307.621	289.231	100.151	95.5615	108.672	63.8848	59.8798	54.0499	90.6005	158.6	4586.72	3142.37	1444.34	0.685103	0.314897
2012人口	1964.89	1277.92	117.34	308.8	294.775	84.1892	106.889	106.689	64.4425	60.3601	54.9305	91.2354	145.364	4677.83	3242.81	1435.02	0.69323	0.30677
2013人口	2009.39	1317.98	107	302.999	379.74	81.9997	107.64	108.63	58.9999	61.67	56.29	86.9996	159.98	4839.32	3327.37	1511.95	0.68757	0.31243
2014人口	2053.89	1358.05	119.683	328.339	464.696	86.75	108.384	110.565	65.2907	62.981	57.6513	92.1988	174.589	5083.07	3411.95	1671.13	0.671237	0.328763
2015人口	2161.06	1531.88	283.033	355.08	470.881	91.4906	161.065	125.93	65.5203	68.3185	58.9094	93.08	175.463	5641.71	3692.94	1948.77	0.654578	0.345422
2016人口	2171.71	1554.53	284.8	356.979	476.32	85.7165	164.423	149.394	65.5797	70.5375	94.9198	94.191	356.15	5925.25	3726.24	2199.01	0.628875	0.371125
2017人口	2171.8	1555.64	302.191	359.212	485.695	94.9682	165.88	172.858	66.7915	71.7514	96.0681	97.1335	357.664	5997.66	3727.45	2270.21	0.621484	0.378516
2018人口	2162.45	1558.24	303.879	362.402	493.737	98.2508	165.881	173.864	76.1333	72.9599	97.2204	92.8361	358.859	6016.71	3720.69	2296.02	0.618393	0.381607

## Sheet: 均衡
year	gini	tayer
2005	0.61949	0.74071
2006	0.61455	0.7295
2007	0.62027	0.74661			year	2005	2006	2007	2008	2009	2010	2011
2008	0.62101	0.75407			gini	0.61949	0.61455	0.62027	0.62101	0.61739	0.62834	0.62765
2009	0.61739	0.74498			year	2012	2013	2014	2015	2016	2017	2018
2010	0.62834	0.78235			gini	0.63395	0.63888	0.63412	0.62106	0.59888	0.59149	0.58825
2011	0.62765	0.78344
2012	0.63395	0.80316
2013	0.63888	0.80322
2014	0.63412	0.77778
2015	0.62106	0.73022
2016	0.59888	0.67104
2017	0.59149	0.65313
2018	0.58825	0.6455

## Sheet: 重心
年份	Xcoord	Ycoord
2005	116.581	39.5234
2006	116.551	39.5279
2007	116.577	39.5252
2008	116.603	39.5341												year	2005	2006	2007	2008	2009	2010	2011
2009	116.583	39.557												xcoord	116.581	116.551	116.577	116.603	116.583	116.599	116.577
2010	116.599	39.5555												ycoord	39.5234	39.5279	39.5252	39.5341	39.557	39.5555	39.5306
2011	116.577	39.5306												year	2012	2013	2014	2015	2016	2017	2018
2012	116.592	39.5436												xcoord	116.592	116.553	116.522	116.532	116.461	116.451	116.452
2013	116.553	39.5145												ycoord	39.5436	39.5145	39.4864	39.4871	39.3942	39.3924	39.3932
2014	116.522	39.4864
2015	116.532	39.4871
2016	116.461	39.3942
2017	116.451	39.3924
2018	116.452	39.3932
